# Supplementary material for: Imported Amoebic Liver Abscess in France
Source: PLoS Negl Trop Dis. 2013 Aug 8;7(8):e2333. doi: 10.1371/journal.pntd.0002333 (PMC3738465; doi:10.1371/journal.pntd.0002333)
Supplement: Table S1 — Comparison between European-born and foreign-born patients. * : White Blood Cells, ** C-Reactive Protein. (XLS) [file pntd.0002333.s001.xls]

## Sheet: Feuil1
		European born		Foreign born
		No.	%	No.	%	p
Sex	women	7	(9)	9	(12)	0.53
	men	31	(41)	28	(37)
Age (years)	≤ 41	17	(22)	20	(27)	0.42
	> 41	21	(28)	17	(23)
HIV status	negative	35	(46)	30	(40)	0.22
	positive	0	(0)	3	(4)
	unknown	3	(4)	4	(5)
Abdominal pain	no	8	(11)	2	(3)	0.09
	yes	30	(40)	34	(45)
	unknown	0	(0)	1	(1)
Cytolysis	no	33	(44)	30	(40)	0.58
	yes	5	(7)	5	(7)
	unknown	0	(0)	2	(3)
WBC* count (per mm³)	<10000	4	(5)	7	(9)	0.13
	> 10000	29	(39)	20	(27)
	unknown	5	(7)	10	(13)
Anaemia (haemoglobin ≤12g/dL)	no	15	(20)	12	(16)	0.09
	yes	6	(8)	14	(19)
	unknown	17	(23)	11	(15)
CRP **	≤ 200	10	(13)	6	(8)	0.30
	>200	25	(33)	24	(32)
	unknown	3	(4)	7	(9)
Location	Left liver	5	(7)	10	(13)	0.11
	Right liver	31	(41)	22	(29)
	unknown	2	(3)	5	(7)
Number of abscess	one abscess	27	(36)	30	(40)	0.31
	≥ two abscess	11	(15)	7	(9)
Lag time between onset of symptoms and treatment	≤10 days	13	(17)	13	(17)	0.99
	> 10 days	13	(17)	13	(17)
	unknown	12	(16)	11	(15)
Lag time between return to Europe and onset	≤ 128 days	14	(19)	8	(11)	<0.01
	> 128 days	5	(7)	17	(23)
	unknown	19	(25)	13	(17)
Department of admission	Medical	30	(79)	26	(35)	0.37
	Surgical	3	(8)	7	(9)
	unknown	5	(13)	4	(5)
