# Supplementary material for: Imported Amoebic Liver Abscess in France
Source: PLoS Negl Trop Dis. 2013 Aug 8;7(8):e2333. doi: 10.1371/journal.pntd.0002333 (PMC3738465; doi:10.1371/journal.pntd.0002333)
Supplement: Table S3 — Cox proportional hazard model for abscess disappearance in 24 subjects. ° : patients born and living in France who travelled to tropical areas. °° : patients born in France living in an endemic region. °°° : patients born in an endemic region and living in France who traveled back to their country to visit friends and relatives. °°°° :patients born in an endemic region and living in France who did not return to their country since they immigrated. * : White Blood Cells, ** C-Reactive Protein. (XLS) [file pntd.0002333.s003.xls]

## Sheet: Feuil1
		Unadjusted HR [95% CI]		p	Adjusted HR [95% CI]		p
Sex	female	1			1
	male	0.34	[0.14 - 0.82]	0.02	0.51	[0.20 - 1.28]	0.15
Age	≤ 41	1
	> 41	0.85	[0.39 - 1.92]	0.71
Absces size	≤ 69 mm	1			1
	> 69 mm	0.35	[0.15 - 0.83]	0.02	0.44	[0.17 - 1.08]	0.07
Place of birth	France	1
	Africa	0.85	[0.27 - 2.64[
	other	1.41	(0.45 - 4.37]	0.53
	unknown	0.46	[0.13 - 1.64]
Place of contamination	Africa	1
	Asia	1.21	[0.35 - 4.10]
	other	3.30	[0.87 - 12.48]	0.19
	unknown	0.67	[0.24 - 1.86]
Origin	European travelers°	1
	European Expatriates°°	0.99	[0.29 - 3.13]
	VFR°°°°	2.53	[0.74 - 8.66]	0.44
	Immigrants°°°	0.66	[0.20 - 2.22]
	unknown	0.95	[0.28 - 3.17]
Abdominal pain	no	1
	yes	1.09	[0.43 - 2.76]	0.86
Fever	no	1
	yes	2.34	[0.31 - 17.45]	0.41
Diarrhea	no	1
	yes	0.45	[0.15 - 1.34]	0.15
Cytolysis	no	1
	yes	1.26	[0.37 - 4.28]	0.71
WBC* count (per mm3)	≤ 10 000	1
	> 10 000	0.74	[0.24 - 2.29]	0.42
	unknown	0.39	[0.09 - 1.69]
CRP **	≤ 200	1
	>200	0.84	[0.36 - 1.99]	0.92
	unknown	1.02	[0.22 - 4.78]
Localisation	lefft liver	1
	right liver	0.76	[0.29 - 1.98]	0.85
	unknown	0.80	[0.20 - 3.24]
Complication	no	1
	yes	0.48	[0.11 - 2.03]	0.32
Luminal agent	no	1
	yes	0.72	[0.26 - 1.96]	0.69
	unknown	0.50	[0.10 - 2.63]
Lag time between onset of symptoms and treatment	≤ 10 days	1
	> 10 days	0.48	[0.17 - 1.29]	0.23
	unknown	0.46	[0.17 - 1.26]
Lag time between return to Europe and onset	≤ 128 days	1
	> 128 days	1.11	[0.40 - 3.06]	0.63
	unknown	0.70	[0.27 - 1.84]
Duration of metronidazole therapy	≥ 15 days	1
	7 to 14 days	1.39	[0.57 - 3.38]	0.06
	unknown	0.21	[0.04 - 0.98]
Time before diagnosis, from onset	≤ 10 days	1
	> 10 days	0.59	[0.25 - 1.37]	0.22
Percutaneous aspiration	no	1
	yes	1.09	[0.45 - 2.61]	0.85
